# Supplementary material for: Ebola Virus VP35 Interacts Non-Covalently with Ubiquitin Chains to Promote Viral Replication Creating New Therapeutic Opportunities
Source: bioRxiv. 2023 Jul 15:2023.07.14.549057. Preprint. [Version 1] doi: 10.1101/2023.07.14.549057 (PMC10369991; doi:10.1101/2023.07.14.549057)
Supplement: Supplement 1 [file media-1.zip]

Archive with 2 entries (2 files):
- VP35_dsRNA_K63-Ub-Trimer.pse
- __MACOSX/._VP35_dsRNA_K63-Ub-Trimer.pse
